# Supplementary material for: Supplementation of Weizmannia coagulans BC2000 and Ellagic Acid Inhibits High-Fat-Induced Hypercholesterolemia by Promoting Liver Primary Bile Acid Biosynthesis and Intestinal Cholesterol Excretion in Mice
Source: Microorganisms. 2023 Jan 19;11(2):264. doi: 10.3390/microorganisms11020264 (PMC9964488; doi:10.3390/microorganisms11020264)
Supplement: Supplementary file 1 [file microorganisms-11-00264-s001.zip]

Archive with 1 entries (1 files):
- microorganisms-2177892-Supplementary materials.pdf
